# Supplementary material for: Synthesis of a Non-Symmetrical Disorazole C1-Analogue and Its Biological Activity
Source: Molecules. 2024 Mar 1;29(5):1123. doi: 10.3390/molecules29051123 (PMC10934378; doi:10.3390/molecules29051123)
Supplement: Supplementary file 1 [file molecules-29-01123-s001.zip]

Archive with 1 entries (1 files):
- molecules-2888882-supplementary.pdf
